# Supplementary material for: Italian Physicians’ Perceptions about the Role of Asciminib in Later Lines Chronic Myeloid Leukemia in Clinical Practice: A GIMEMA Survey
Source: J Clin Med. 2023 Aug 13;12(16):5267. doi: 10.3390/jcm12165267 (PMC10455524; doi:10.3390/jcm12165267)
Supplement: Supplementary file 1 [file jcm-12-05267-s001.zip]

Archive with 1 entries (1 files):
- jcm-2534205-supplementary.pdf
